# Supplementary material for: Why do authors derive new cardiovascular clinical prediction rules in the presence of existing rules? A mixed methods study
Source: PLoS One. 2017 Jun 7;12(6):e0179102. doi: 10.1371/journal.pone.0179102 (PMC5462434; doi:10.1371/journal.pone.0179102)
Supplement: S1 Data — (XLSX) [file pone.0179102.s002.xlsx]

## Sheet: Sheet1
Sub-domain of the international registera				K01		K22							K74				K75						K76			K77		K89	K90							K92		K93					K94				K99
Derivaiton study	Christenson et al. [53]	Walker et al. [63]	Hippisley-Cox et al. [25]	Pocock et al. [42]	Stevens et al. [43]	Conroy et al. [47]	Ridker et al. [55]	Woodward et al. [60]	Zhang et al. [65]	Pryor et al. [31]	Mark et al. [33]	Hubbard et al. [36]	Lauer et al. [54]	Norris et al. [24]	Jain et al. [26]	Tierny et al. [32]	McNamara et al. [34]	Silver et al. [37]	Wang et al. [44]	Selker et al. [35]	Morise et al. [38]	Selker et al. [39]	Lee et al. [48]	Auble et al. [50]	Kernan et al. [27]	Wang et al. [29]	Kidwell et al. [40]	Moons et al. [46]	Rothwell et al. [52]	Allen [62]	Lumley et al. [67]	van Walraven et al. [49]	Farkouh et al. [45]	Stoffers et al. [66]	Wicki et al. [28]	Wells et al. [41]	Aujesku et al. [51]	Uresandi et al. [56]	Kline et al. [58]	Subramaniam et al. [30]	Gagne et al. [57]	Chan et al. [61]	Oudega et al. [64]	Younge et al. [59]
Derivation related
Biased method														●												●									●					●
Not for clinical use																									●
Construct related
Predictor			●		●		●			●		●	●			●			●	●		●	●	●				●				●	●		●	●	●			●	●
Outcome	●			●		●					●						●					●	●	●		●	●		●									●
Presentation			●	●																						●						●					●
Usability										●	●							●		●	●		●				●													●
Performance related
Overall	●																	●																	●			●	●	●				●
Subgroup			●					●												●
Transferability related
Key characteristics		●	●		●				●			●														●																●
Spectrum									●			●												●		●												●
Prevalence			●			●																																				●
Setting																														●					●								●
Evidence related
Validation/update						●												●							●																●	●
Impact	●		●
Uptake										●															●
Simple citation															●																●			●
aK01: Heart pain, K22: Risk factor cardiovascular disease, K74: Ischaemic heart disease with angina, K75: Acute myocardial infarction, K76: Ischaemic heart disease without angina, K77: Heart failure, K89: Transient cerebral ischemia, K90: Stroke/cerebrovasular accident, K92: Atherosclerosis/PVD, K93: Pulmonary embolism, K94: Phlebitis/thrombophlebitis, K99: Cardiovascular disease other.
